# Supplementary material for: Diverging Trajectories of Depressive Symptoms During Electroconvulsive Therapy: Toward Personalized Treatment
Source: Biol Psychiatry Glob Open Sci. 2026 Mar 13;6(4):100722. doi: 10.1016/j.bpsgos.2026.100722 (PMC13141716; doi:10.1016/j.bpsgos.2026.100722)
Supplement: Key Resources Table [file mmc2.xlsx]

## Sheet: Ark1
KEY RESOURCES TABLE
Resource Type	Specific Reagent or Resource	Source or Reference	Identifiers	Additional Information
Add additional rows as needed for each resource type	Include species and sex when applicable.	Include name of manufacturer, company, repository, individual, or research lab. Include PMID or DOI for references; use “this paper” if new.	Include catalog numbers, stock numbers, database IDs or accession numbers, and/or RRIDs. RRIDs are highly encouraged; search for RRIDs at https://scicrunch.org/resources.	Include any additional information or notes if necessary.
Antibody
Bacterial or Viral Strain
Biological Sample
Cell Line
Chemical Compound or Drug
Commercial Assay Or Kit
Deposited Data; Public Database
Genetic Reagent
Organism/Strain
Peptide, Recombinant Protein
Recombinant DNA
Sequence-Based Reagent
Software; Algorithm
Transfected Construct
Other				All data are derived from registry data from The Regional Registryk of Neurostimulation Treatment in Western Norway
